# Supplementary material for: UMGAP: the Unipept MetaGenomics Analysis Pipeline
Source: BMC Genomics. 2022 Jun 10;23:433. doi: 10.1186/s12864-022-08542-4 (PMC9188040; doi:10.1186/s12864-022-08542-4)
Supplement: Supplementary file 2 — Additional file 2 A1.fq. [file 12864_2022_8542_MOESM2_ESM.txt]

@header1
ATCGCGCACGCGGCCGATGCCCCAGAAGAGATTGACAGCGGTGGGGCGGGCGGCGGCGAGGTGGTCGCAGATCTCGGCGACCTCTGCGTTGAGGGTCGGG
+
AADEGGAGIIEIHFHKHJKKJKHIJJIIKCJAHBFKKFHIJIF;JIH5DE$I>CBE$E:FGEJCGABEEECCDKD?D?C$ECEEE;CEEDEEAD=?ED$D
@header2
AGATTGCTGGTGCGGGTGCTCTGCCGGGCTTCTTCATCTCGGACCGCGCATCCGATGCGCACACGGCACAGTAGGTATGCGGTGAGAGCACCTCGCTTTT
+
DDCGGGGGIEGHIKHKHJHHIIIJG<JHKHJJCAF?KBJGD$JJJ9E7EHCJ@EDDEHEEADADEEDEE@6$@GE4$A=E6DDA?EE$EDD$$ECEC$@=
@header3
CCCTCAAGCCCGATCGAACTTTCCTACTGCCCGACCTCAGCGCGGAGCATTACCGAATCGTCGTCAACAATCTCCCCGATGGCTTCTATGTGAACTCCAT
+
@AAGGGGEIGEGICJHKHHJGHJJ=KKGHCIHGJ<KII1GKBIECBIJE,EFCKDCKCECD;EEEEECCEEBFDE:ED6@EE$FECADEEE:$E$ECE;$
@header4
AGCACACCATCGTATGCGACCAACCAGCAGAGAATGGCGGGTTCGATGAAGGGATGACGCCGCCGGAACTGATGCTGGCATTGCTGGCATGCTGCGCCGG
+
AAAGGEEEIIIIIKJCKJDKAGKKHHHGIHAKJHGAJHFGKJKIIEIEKKD$>CEDE1E8DEF8BA@FEECECAC:E?EE=$EBACEEDD$FAE$E:@D$
@header5
ACGCAGCCATCGAGGAGCTTTTCGATGCGGCTGGCGGCGACGGTCTGGCCGCCGACCTGCACGTCCCAATCTCCGACCCAGACTTCAGACTGATGGAGCG
+
DDAGG?;GIIHIIHKJ=JKKJBKJIJHKKDIGKJKJKKCGEGKCIIGIBDEGEECJ;EEIFCAE34CEEDB?)@CE$:E@DA$$EC$$2EF$1=E;A$$=
@header6
GACGTCGACGCCCTTCTCGCGCTGCATCCGCTGGGCAGCCTGCAAAGCCCGTGGCACCACCTCGCCGTAGGTAATCACGGTGAGGTCCTTCCCTACCTGG
+
AACGGFGGIDIIIHKHJFKJGIGKKKKIHEIJIKH>DEJKECEKED=KEHEFAFE6EDE?E)F:HC?;EK:6?D$DE5ECE?:6$E=E?E$EEE$E?=$$
@header7
TCTGATCGAAGATAATCCCGGCGATGTGCTCCTTATCCGCGAAGCGCTCGACTTACATGGAGTCACCGCTGAACTATTGGTACTTACCGATGCCGAGAAA
+
D@DGGE;GIIHBIHKK=J,IHGK1HJKEIDEHEKJCBJK9IC@EEJCECCJEEEEG<C$EEB$E@E$CEEC@:DECB$;EB$AEEEEEAECE$DE?BEE$
@header8
GCTTCGAGCGAAGCGGCGAGCGCGCGGACACGCTCCGTCTTGTCGAAGTAACTGCCGAGGTCTTTCTCGAAGGTAACGTTCCTGAGCTTTTCCACGCGAT
+
DDDEGGEGEGEICHKHKFFKJ;@KKKKK1JJKAIEJ9HACJCKJFG;EICCDCDCK=9E=EC<EJCE$EE?E$<CCED1EEC$;EA:$CE:;?A$?EE?D
@header9
AGGCCGGCACGAACAAATATCACGCCTCGGCGCGCTATGCGTATCAGGGCTCCATCTTCAATGCGAACACCTTTGAGAATAATCTTGCCGGCCAGCCACG
+
AD@EGEGGII=EGJKKJJKJG@JIJHDHJJ?KGC@@EKKEG$EJEDGIKEC?EGE7=EDECDEEEEE$EE@@EE6=$E6$AC:E?EECCB6EEEDDECDB
@header10
CTTGCTTGATGGTTTTCGTCGCGTTCATCATTAACATGCTGTTCATTCCGAGCATGACGCAGGCCATCTTTCGCGGTGCGGCGGGACTCGCATCATCACG
+
DDDGGGGGIGIIIEKJIJJEJJHKJJIFEDD6@KKKFFJ>HDKEEKJHEDI:KAKEGCE)E$4EE,E?CBA$E@C$??EEEEEDEE6E@EEEEEDEE=$A
@header11
CCGAATCACGCAATTCGGTCAGCCATCCTCCGCTTCAGCGAGTTCCCAGAACGGCTCGGCAGCTGCGCAACTTATCCGGGTCGGCCTGGCCGACGGCGAA
+
ADDCEGGGIICIGDGKIHKJDBKJJKKEJJIKDG9F$KBHKDE?EEKHIICKJCED@DEF$<E@DFEDEE$E$CE@EE3EECEEE?4EEEEEED$CCD$A
@header12
CGAACGCATGGAGAACTATCTGGCGCGCGTATACAAGCTGACGCCATCAGAATTTGCCATGGTGCTTTGAACCGCTGCGGAGTACAAGGTCGGCGAGGTG
+
ADDGGEGGII;GIJFGKFKJJHHIGK?JIIHJDKFJDKIKJHAC>DEKECE8EHEGEEDA$EF@E?J$;EEI?(??AE@EGEEDECCCFEE$DD=CE;C$
@header13
ATCCACAACGCAGCTGCTCACGGAGCTCAGAAGCTCACGAGTGGTAGAAGATACCGGGCGTCGCGTTGTGGGCTGGTCAACTCTGGGTAGTACCGCAGTG
+
D=DGGGGGIIEHIKKHIGHKCJHGKBHCJIAJIJFKHKJAEKEKJE?AFE6G(DKFECK?E6EBE9@?$)BC$EAE?C'EE:EEDEE$EE?EE$$D=AE?
@header14
CGGGAAGGACTTGATCTCCACCACCGACCAGCTGCCGTCCGGGTGCACCACGACGGCGTGCGGCTCCAGGAAGGCGAGCGAACCGGCCACGTCCAGGGGA
+
AD@EEGG@GDGIGKKJKHKKJKIIKKJKKEKKKKEEIKEJ$GICDHI6)EHECA$C>E@$F$$EEA)C<C=<EFC<D?AEE5?=B?DDEEDEEDDDEE$$
@header15
GGCGGGCATCCCCGCCGATGCGCCGGTCATCAGGATGTTGCTGCGGGTGTCCCGCGAGCAGGGCCTGGAGCTGGCGGCGAGTCTGCGGCGCTGCATCTGT
+
C=D@EGGGIIHGI=K;KKKHGKIIKKKKJJ<:JK>1E6GIKJKKIKJGJE$:EDED@D@E?AEI<E$CFC$E:FEEEDEE?EEE$CA?EC$$EE$EE$@E
@header16
GTGCTGTCCGCGAGCGGAGGAGGGCGGGGAGTCGTGCGAGCGCCGCGCAGGGCCGGCGCTGCGAGGGCCGTGCGCTGGGTGGGGACGAGCTGTGCTCCGC
+
A@AGGGGGAIIIIKKCKKKIGJIKJKGKGKGJKHCEEJIEHFA>B$A$G:DJEGIBE?$HICEEEE$9DEC:3E@?DCACDEA:D=C:BC$AEE$EC$E$
@header17
CAGGGCCGGCCGGACCAGGGGTACCAGCCGATCGGCGAGCGCGGCGGCGGGCAGCAGCCGGCCGGTGGCCACGTCGAGGGCGTGGCCACCCATCCAGTCG
+
@AC>GGGGIAIIIKHKKGJBJJKKKDKIJJDJKIJFBKKJ)JCKHEGGF8GCEE<EE9IAE:EEED4EC$ECEECAA$:$6ECECDA;E?CCB@:$E?$?
@header18
TCGAAGGGGTCACCAGATGCCGCAGGCCGACATCCTGGAGGAGCGGGCGGAGTTCGAGCGCAGGATCGAGGGCAAGACCTTGTGCACCGAGCTTCGCGCC
+
DA>ECGGGIHIIICEKJEJKIKAKJJIEFK:KC>*EJ$JEEECKEEIKECFJKFEEC*EEFEE)EEBDE6EEC6EECDE$EDEEADCED5BCEECECEA$
@header19
GGCCGGAGTTATTCTGTAGCCCGCCGATTTTTGCTGGTGACGTTCCCCGGGTCGGCATGACAGAGCGGTCATGCGTATTGGGAGGTGTTAGATGGCGCAT
+
DDDGGEGE9IIGHJKHCKIJJKKJJKGIGCDKIJIAJBFJKK:EEJGFG6@?IKGDE6G$A4EEECIDDB?DAAEE=CCEDE1CDEE@$E@?E5$DC$$$
@header20
GAGCAGGGCGAGCACGCGGGCGAGGGTGGACTTGCCGCACCCGCTCGGCCCCATGAGCCCCACGGTCGTCCCCGGCGGGACGGCGATGCCGGCCCCGTCG
+
D@DGEGGBI=;IIJKFKB<KIK@JJDKKJKKG$KEBJJDBJCJDGEEDEE6KD=E*CCJKAGBAEECDBEE4EDCB$EEDCFDE,$ECAEBDEEEC??$D
@header21
AGTTCGGGATCTCGTTCAACCTCACCGCCTTCAACCAGGGTGGCGCGCTGGTGTTGATCTACAAGGCCGGTTTGATCCTGATCAACCACGGTGGCACCGG
+
DADEGGEAIIIIIDHDFKIBKJJJJFKKIJHA>5EHGGHEDF-JGDJHCAI>FDFAEE;9DE@DED$IID??$@$CDEBE6=$EEE1?D=A$EDDA'DA$
@header22
ATTTTTGCTAAATATCTAGCAACATAAATCATTAAAACAACAGCCGCTAAACTTGATGTCTGGACAGAAAAACCAACAAACGACATGTTTATAAACCTAC
+
DDDGGGGEIHIIGGIKKCJKJAJHKKKBGKKDKJJDJEHGIKKK>EIKEDF$EBDC@:DD8@EF$D8EEE?CD?CDC=E$EC$$ECBEDEAE$$D$CEEA
@header23
AATCATACCCTTTGAGAGGACTAATGAAATGGTGAATGACAATATGGCAAACAGAATGGAGGCAAGGCCTCCATTTTTATTCCCTTTCATGAACGGTACT
+
DD=GEGGGIDEIIKFAKKJJ=FCA;I7HIJKHCKKEIGDEHEEEBEE$CJEC-ED6)DDE6CG@CEDFAEAE6E???EBDDEEEC=EDE4$EC$$EECE9
@header24
GATTTTCCAAGAATGGTTTTAGCCCTGCGAGCCATTGCACCCATGGCTTTTGAATCGTTTTTATCGGTGACCTTAAAATCAATTGGAATGTTGTGTTATG
+
AAAEGGGGIGIIIIKKJIHKKIF;BKGKECJIHAJFICE>EJJK@IGE>JCKBEKCDA?ECH;E)E<EKCECACBA=$)BEBA:EAD?DEEEE$EEE$AE
@header25
CACTTTTTCCGATTCATTGTCCAGGGCACTTGTTGCCTCATCGAAAATGAGAAGGTAGGGATTTTTCACCATAGCCCTGGCTATAGTAATACGCTAATGC
+
ADCGGGGGIIIIIKHKIKKGHHBKKKJIHJ?JJHGKKKFJG>HEKKACI@E;EEFCECEJ(FEECKEAE64C=EE6D$CC?EDECA$$EE$EEDC$D$AC
@header26
GAGAATCTTGATAAACGGGAATCCCGTTACGGGTTCATTGCCTGTAATGAGTTCGCTGAACACCTCGCAGAACTTGGGAAGCCGGCGGCGGAAACGCCCT
+
ADAGGGEEIGIIIKGKHHIGGKKHJJJHBGKIAC?JJEKJGFH=CJIE>AHDIEEECCIDEEKE$1DECBDEE:$$$EE;$CDE6ACCEB$A=$6?$E$B
@header27
AACCCCCGACTTATAAGTCCGCCTGCGCACCCTTTACACCCAGTAAATCCGGACAACGCTTGCCACCCCTGTATCACCCCGGCTCCTGGCACGAAGTTAG
+
AAAGGGEGG+GIEHJHHJFHAKJKKIJKJHIKJJGG<HAEGECHHGKK;?B?KFIIADEGFCED$=E8E$C<CEE1?E$CIADI$CEAEE=E$$@5=:?E
@header28
AGACGGCGTATCCGGGCAAAGGAGCGCAGTCGCCGCCGGCGCGCACCAGCGTCAATTCCAGACGCATGGGAATCCCTTCCGCCGTGTAGCCGGAGCCCTG
+
ADAGCGGGIIIHHFFKKGKHKJKKJJKJFK>IIGHIAJCHEKKI66EGCEKK$JKEEE?EEAA=EEEEC$BEE?DF@;EDEEDEDD:$@AEFD$5?EF$$
@header29
ATTTGCCGATCGGCTTGGTCGCTGGAACCATCGCCCTCCTCACCGTCCCGGAAACGCGTGAACCCTCAGCGGCTACTGGCATCGATCTGATGGGCATCAT
+
DAAGGEGG?IIGEJKKKKJDHJCKJKA+KEKIHKDCDKKDHIEI?EE9C8AEECEA=EAKE$E=$EC?E@D@EF$'AD:EEC@BEEDE@EE$EB?E6D$E
@header30
ACGGATAGCATAAAAATAATTGAGGAATTGATGATGACTGAAACCGCCTTGGCAAGCCCATCCTTGATTGCGGCAGGCCCGTGTGGCAGCCTGCTTATTG
+
@DDGEEGGIHIIIKKHDK7CEKCJKJJAKKGKGKEIEKCJBJFIHC0IK4I8FKEEEAEE$9DC8EKCE=$E$DCDEDCEECEBBC$$EEDEF$1$E$CA
@header31
GAGCTGACAGAGGAAGAACGTAACGAACATTACCGTTTAGTCTACCGGGCGGTAGCAATCCTCAAAAACGAATACAAACCTCAAGGCTGTAATATAGGCA
+
D<DEGEBEIIIIIHAK;IJKEKJ;GJ@II?JH?FI<IJEGIJCG6CC9FJFGECGFKI@DKHG4@D;E?CBE=DC=EEBDE$A=C6$C$=E$4E1BA?;D
@header32
TCCTCATGGCGACGGTGCGCGCTGTTATGCGCGCAGTTGTGCGCCATAGCCCGCCTGCCGAGGCAATGCGTTACGTGACTCATGCGCTCCTCGATGCCCT
+
@DAGGGGGIGGII;JJHKHKDKKFKEIKKFH.JJKI>JBHKEGEEK8GICEJBE9$EEGEFBEE$D=9=BE(E?D5=DE$EA$;E*;CE$$DAD3C$@D@
@header33
GCCCATTAACCATCTGAATAGCCTTTGTTGCCGCTCTCCCTTGAGGGTAGCTAACAAGATCTAAGAAATCTCCTTCATACATTCTCTCGATAAAAGCCTT
+
CAAGGEGG;IIIGJKAFJJHFKJJKGKKEJAJKG<KHKKHIEFKKAK8GEDIE$E>AE=D@A=<E@$?8EEEA@E;CEA;=E$EEDEE$$AA?DCEEC1E
@header34
TACCAAGTCAAATAGTCAAAGTTAGGTATGTTGGATATCAGCAGCGGGGAAAGCTGCTATATCGTGCTAAAGATAGCCCAGTGCTTCACAAATAACTAAT
+
=ADGGGEEEIIIEKA;HHKKKKIJHJIJIFKHHHKEH?GH*E=AC@AEE?E7IJE@D<EICECE?C:ECE@C$BE=CEEE$B$E@E$EEEE?D$4EC?CE
@header35
AATATGAATACGTTGATGCTCAATACCCATCATCAATGCCCAAAGACGATGATCTTGATGGATGGGTAGATCTAAAGGGGTTTTCTAGATTAGGCTTATA
+
DDAEGGEGHIIGIKK=JKKJHHKKKK*>?IKKHKEEKGCBEJEKIC$DJJJA>IKKHJ$JDEGFE=;EECE$<,$E@$A=E?C$6B$$A$$EEEEE$E;E
@header36
ATTCCCGACGCCTCAACCCAGGCGCAACCACCCAAAGATTCAAACGAGAATCTGATAAAAAGGGCAGTTTAGTCAGTTTTTGCCAAACGAATTCATAGGA
+
DAAGGGEGIIIIGKKKCKGJKIKH@JJEKJKKK?JJIKJHGGCJEKEEGF$E8EI<BECA=<@8@GEEEDCC'E?ADEEBCEEDEEEEA$:C6CDBAC?=
@header37
TATTGGGCTTTACCACCAAATAATCCGAATAATGCCATTGAGTTGTACTCTCCTGTTTATGAGTCAATTATTGCGAAATGTTTATTTTTAATAAATTTGA
+
ADDEGEGGI@GIIKKJHJJ<;KJHGGFCF@GJJKJFKIKJIB@9@$EEEKEEG=E$DJ<E$DBEA)$@E$KB;6C?6FEDFA$ECEEEEEDEBECEED$D
@header38
CTCGTTCCAACCGCTTTAAAGATTGGAACATAATTTATTTTCATATCAATCCATTAGAAATTTATTGATGCTATGAGCTGCGCTAGTTCTGGAGCTATAA
+
=DDGGEGGIIIHIJHKKJIAKHJK@HHJ(KH6GKIJEKEKG8CEGEBCKEDIK$E$C*ECE$C<$GEAF=:C@BEEE5?EEEEEEBE$C?A=?EB?E?DD
@header39
CCGTCAATGGCTGGAATCTTTAAAAATCGAAAATCACCGATTAGCACGATGGCTGTGTACAATTATTCCTGCCAGTTGTCCATTCGAACGAGAACTTAAT
+
ADDEGGGEIIIIGKCKHKKJKJIH=KJDKKJ?HHEEKDGHJBF$AFJEEGICCBEC=AEI;@$DEAEED?;@CE@C?;GEEE<=$ED?:$:@?=EECDC$
@header40
TTTAAAATCTTTTTTTATCATTCTGCACATTTGTATGGCGCGGTACATACCGGCGTGTACAACATCGGGCTTGAAGTAAGCAATTTCATTTTTTAATTTA
+
ADAGGGGEIIBIIJKKKKKH4BHEKHJ1GHHIHHKFGJIKHIGABE;JC$>C:EEIF:I8EBEIEEA?CE$GDE6D$?EA@EEB?'@$==:EDEEAC$DE
@header41
GCAAAGCTTCTGGGTTTTATTAGAGCCCACCTACCTACCCCTCCTACTTCCCTCTTGCTAACTAAAGCACTACTTGTATGCATTTTTCTAAGCTCACATA
+
DDDGEGGGIIHHIJFJJJKJ@FJ1IJIHKJ?I@3GE$ECGJGJDKKHDEFKEIEEC$$EGEECEEE$E9;AEE6=C1EFEEE?DCEECEDBC@E/$D$EE
@header42
CCAGCTGTAAAATGGGGATAATACCACGACCTAAGTCTGATATGGCGACCCACCCGATCCCAGCCACCTGGGAAAAGGGGAAGGAGAAGCCGATGGCAAC
+
DDDGGEEEIGC=IKJKKHIHJJJIJIK1KKHJGFJFHKHFAIFKC$H@D9EGEK?CD<CCIE<B9EEEE?)EEDE6CCAEEEEAEEE:$$D$EE?$CFD=
@header43
ACCCTGCTGGTGCACATGTGGGTCTGATTCTACAGCATGCAAGATTTCCCTCTCAGATTTTGGTGGAATCAGTATTTCCTTGAACCAAAACCTCGGGGTC
+
AAAEEGGGGIIIICKHKKKKEG<IKGKJGJJJKJKKEEGH>EBKE@B9K$$:A$E?CBFEIDAE@$EDC?)DD@C$BE'CE$CE4$$C@E$=A?$DAE$E
@header44
ACTACTTTAGGATTGAGTGCGTTGAGAGCAGAAACATTTGTTCAGGTTTCTCCAGGAATACTTTATAACAGCAAAGGATCAGCTTGTTCTTTATGACAGA
+
@DAGE@EE@EIDIK<KKKK;KDKGIIAJIFIJ8J.FKEHKF?K<KK$EFGEEHDGAGIEC=BI@.JEEA.EE<EE1DEE@D=ECEEEDDCEEEE$EEDE$
@header45
CAAAAGGTTGTTTTGACCTTGTTGTTTGATAACACTGTATTTACTCATTTTAGGTGTATGTTTATCATTTGCTCATTGTATAATATCATTTTGCACCATT
+
DACGGBGGHIIIICKDKKJCKJK@DGKFJ0HHFKKDKJKDDIKJIFKEEEEC)DD?EBDCBEEEEEEECEEEBEC6ACDE$$=$CD=3EEC6C:E;EDE;
@header46
TACGCCTCCAGCAATAGATACATTTAAATCATTATAATCAAGACCTTTTTGTTTCAAAAATTTATCCATGTTTTCAAGAGGCGCATAAATACTAACTTCT
+
DDDGGGGGIIIHH:KH;GEJGKE=CJHKAKJKHHKEKJJH@JKFIIII$JCAHEAJ9EE@DC<GE$@EE$;EE$BBE:@E$D$E$@E6EEAB$CAECDB=
@header47
TTGTCAAAAATGTGGTGCAGTCTATTATGATACAGAAGTGCTTGATGAGGCTTTTAAAAAAAAAGAAAAGTACGAATATATTTCAACCAACTAGCTTATA
+
DDAEEGGGI>IIIHGHJKJKIKHKEJJJIJHHFJHJIDCHDKEJBEAFEGEHEIGFEDC.$EDCCI$F??CC=EAA@D$EADDFCBE$E6$EED:;C:1E
@header48
ATTTCTCCTTGTTCATAGGCAAGTGTATATCCATAAGAACCTGTGAACTCTTGACCAGTTGATGAATGATTTGATTCGTAGGTGAATGTGATTGGGCTAC
+
DDDGGGGGIIIIIJKKKJ@@IKKKKJKJHHJCCH$J5JGJ4>EKFCKEJKECEE6D$HKDAEEC$E<$AEEBE5A?A?E@?CDEEEBFDACEE$:EEA$$
@header49
CGATCAGGCGGTACTCTGCGCCGGCGTGTTGCCCTTGCTTGATCGGTTGCGCGGACGGGACGATGTGACCCTCGGCCTGCTCACCGGCAATGTGCAGCAG
+
DADEGGEEIIIIIJKHIGKKJKFKKHKIIJKBKKHKGHKD9GKHKKKD@F5FEADEECK$6I=)EEFA9ED=CDE@CEEEDEC6$EDD@DDBDECBBAED
@header50
AGTACGCAATTCTCGCGCAAGACAGCACGGTGATGCGACTCGTGCGTGCTCAGTCGACCGAGACAACTCCGAGCAGTCAGAGCGAAGTGGTCGAGCGAGT
+
@ADCGGGEIGIAI=KDKJJKIHJKH?HFHG*IJIIJKDKJGCIFCEFCJ9?CDFCEFE$A.$EEEBCDE??5CGEDB?$AB=EE$$DEED$EDED49$EE
@header51
CACGTAAGGGACGAAGTGCCCGGCGTCAACATCGGCGTAGTTGTGCAGCGCCAGGGCGAGCTGCTTCAGGTGGTTCTTGCATTGCGTGCGACGGGCTGCT
+
DDAEBGGGIEI@EKFKE*KJGKKHKJ2@FF9JJEKKKKDI$KIAIJ:JIIE3EACDECEKEEECEE?EECBEC$E;EE6EEEEAE3EDC=D'E@CD$E@D
@header52
TGACGACATCCATCATGTCGAAGTCACCGTCGCCGTCTTGGTCAAACATTCGGCCCAACATGCTTCCGCCGTCAGCCGATTGCTGGACCGAGGCCTTCTC
+
ADAGGGGGIEHCIKIKHA=EJJKH<HG=IIBJBGGJJEHJEKJ8G>HKAH9HCJ9CCCCEHEE4EFEE>CCE?:EE?CED?EADECE6E?EEECEEBEAD
@header53
GGTGGATTTGAAAGAAGTCCATACCTTCAAGATCGGGTCGTCAGCAGTTGCGGTAGCCGGCATAGAATCCTCCGTGATGATCACTGATTGCTAACTTCAT
+
2DDEEGGGIEIIIFFKJJJKIJKHKHIKIH2HKKJDJF)HGK>D?CCGHGE?@CE9EJJ=CKE@FACDEC)6C<CCBE@=CECE:EEEEE$6EEBDFE1D
@header54
GGGAGGCGCGGCCGCGCCGTTGGTTGGGCCCATCAGCCCGCGCAACACGCTGATCGCCTCGTTGCCCTCTAGCACGCCCACGACCGCTGGGATTGCCGTG
+
AADEGGGGGIGHGKJKGJJIKKJJJBEABKJGBFHKKKJ4IKEJGJEIDK@AGEFDF$EJJAB8EE$CEED@EE4@DD<6DCBC,6EE6AE$D:;:$=ED
@header55
GCCAAACCAGAAGCAGAACGGCTTCTCCTCGTCTTTGCGAGCGTCCAGAAACTGCTCGAAATTGGTCGCGTAATCGTTGTTGCTAATGGCGGCTGCTGGC
+
DA=G@GGEHIIEIJK;KKJKIIKBGJHJHJBDKCJK?CKE<IFI@EHJBCHEEGEKD$EFEE$CEE@GK?B)EEE$ACEDEE?DCECE$$EDEE$DD?CD
@header56
GAATGAAATTTTCATAACTTTCATCAGAATTGCCGGTCGAACGGCCTAATGCGGAAATGATACCAGAGGTCACCGTTTGCCCTAAACCAAAAGGATTACC
+
DDDGGGEEIIIIIIJ<JJKGJJCHEKKI1BGJJ$HIJJJ@E;JDEAC6HKCCEDEECE'CEC4CCDF$<E<DEGE9::?E1D=DEE:AC=E6DECE@C$C
@header57
CGCGGCTTCAATACGCGACAGCGTCAGCAGCTGCTTCACCAGACCTTCCATACGCTGAGTTTGCTCCCGCATGGTGTGCAGGGCTTTTTCTCAGGTCGCA
+
AADGGEGCICIIIHHJJEKGGKJ?@GJKFJJHJ?DFD=FJAK>GCE$IEHKFFDFGEDEH$CCEDD*EEDCECDCDECDC?D:$EFEECDDC$E6CC=?$
@header58
TGACCGGCAGGAAATCCTCATAGACGATCGGGTCGGCCGTGGCCAGGCCGGCGGCCACCAGCTCTTCAGCCCGCAGATCCTCCACGCGCTCGGGCGCGGC
+
AADEGGEEIEGCIKKIHF@KKJKJHKHJJJIK7D=KJF@HGEH<KDEBEE(CJJIBEAGAGD$IE9EAD$E$BD5?EDDC$DE$CD@=E;CEDCE?EDD$
@header59
GCCGTTAACTTACGTCTGGTCGCCAAGAAAATTGCTGGTGAAGAGACCCCTGCCAGTTATGAATTCCGCGCAGCCTCTATTCCACAAGCACTGCTGGCGA
+
DADGGGCGEBIHIHIJFKKKHIFKKJJJGJK>AKH$JHKJHJ=E9EKBCE?E6CCKIGEAEDBEBEEHAEEECEAB??EEEE=FADE=CDC$$EECDCAE
@header60
CCAGTTCGTACAGCGCACTGGATTAATTTCCAGCAGGAAGACTTCACTGCCCGTCTTGGTAAAGAACCGATGCTGGTTGAAGTTACAGCTGATTGGTGTC
+
AAD@GG@GIEGIHJKKKKKKKKJIJHKKKFKHHGGFDGJ<HKFKEEGE=EDKCHCK?:E=CEEE<H<CCECJEGE>ADED6$CCEEC'E??A$E96E@D6
@header61
GTACAGCTCATCTTCCATCTGCTGGATAACATCGGCGGGAATATCGGCGAGCACGAAGTCGTCAACCTCTGTGCCCCCCATCTTGACCGCTTACACATAA
+
DDAGEGGEIIIBGHKHJKJIIGKKKJKAI=IHJJJJAI$6EK=GCKJIJCACEA?EG$EC6;EEECD$4C$CC8FC*ECG9E@EEC=ECE*D$E?E@EEB
@header62
GCATCCAGGAGGGGCTCCAACTGCGGTTCGAGCGCGGCGCGTTCGTCGATAGCGCTGTCGACAATCAGTCGCAGACGGTCCTCCACTGGCAGATCATTGA
+
ADAGGEGGE=IIIJK=FKKKJJHDJHIB@HJGBKF>AKKDKGAEKKE<G=I=E?B@EECE<1IAGAC*4?AFECADAEE.EE?DECEB=$$B$$E$=$$A
@header63
GTTCACCTACGTGGTGGCGCAGATCTACGGCGTAGGGTTGATCACCGCACGCCTGAGCGGGCTGGCGTTCGAGATCGGGGTGTACGTCGGCCCCGGTGGC
+
DDDGGEG,GIBIIKJFJKKIKKIJHKHIGJKKJJFEJJE1EEHC@$EEHCKE;DAEAEIEAEDEBE<1EC6FEE;EEDDDED.$FAC;ECE4$=$B$6CD
@header64
GGTCACTTTGGGCAAGGGGGCAGCATGATGGCTGGCGATGACAGTGTCGGCCTCGCGAATCGTCGTAGACACACCGTGACCGACATCCAGTCGACGTCTA
+
DAAEEGGGEIIIIJDJJKJKJKHJBDKEKJKHKFJDKAK4JGKEK6(EIEAEDE:EE$EEEE$E$EEFEEGEAE=?F?EEE$A;DCE;CCE$,EE6CC$B
@header65
TTGGATCGAATTGAGATTAAAAATCTCGGCCGCAAGTGACCGAGATTTTCCCTTTTTGAATTTGACCTGCGCGGGAAACCCGCGCTAACGGCGACCAAAT
+
D@A2GGEEIIGIIJJGKHBKEKEJKHKIKIIJIJJ6IKDKJFJBKCEJEEGEDJ?=B)E@D4G$EE)BEAABE6DDAEEECCDEBEEEEDE@DEAABBE$
@header66
CACCCGCAGCGCCGCGTCGCCGATAAGTGCGACTTCTGCAGCGCGACGCTCCTGAGCCATGGCTATACCCCTATCTGCGTACGCATCTGCCCGTATCATG
+
DADGGGEGIIHHEDHKIJHJFJKKKK1EKJGJKK<EFEKDKDH1EJHHD$CEE3CCECEEGEDEEEI)EEAE;EEBED@,EDE=EEDC?116$DEE:EE$
@header67
GCGTCTGCCGGATAACTCGGCACCTTATACTTCCACGATTGTGTTCCTGGTCTGCAAGGGTAATCCAAAAGGGATCCATGACTGGAACGAGCTGCTCAAA
+
ADAGGGEGIIIIIIKHHKKHHBKGJKJKHHJJKKHGJJJBF@KKEGAIEK;F3GKEEEE*GAEE9A:E$E$C$KABDDA:DCED=E?ECE$@9E$@$:4$
@header68
TGTAGCAGCAGCATCTTCGGCCTGAGCAATAACCTCACTGGTTTTCTCTGCAATAGCCGCTGATGCCTCTGATGCCTCTTCCGTCGGTAAGTCGACAATC
+
,@DEEGAGIHGG@KKJKKIHJJH@I:JJJEJIFEJIJJFG7HI<EEE@@JEEDFEFFCCCEKFEADDF?ECAC:CEDF4EEDC?A*$5CBC$AAEDEBD$
@header69
TGGACGCTGGCGAAATGGCGCGGCCAGCCGCTATGCAGGGCATAGATACCCGCAAAGCGATCGACGTGGCCCTGGTCATTGCGTAGTGGCACCAGGATAG
+
DDDGGGEGBIGIB>KH=KKKJ1KHJKJF9IJKE?K.J7JJJKEKKK:$JGKCFEECEAEEE?E$BC$ICEE?E$6DG=EEFE:ECE$$$DDEE9E$DE$$
@header70
AATATAGCCTGCGAATTCTTGATAAAGATATCGCATATGCACACATGGCGCACGGCTCTAGCGTGACGTACATATCACAAGTGTCCAGCACGTGAGATGA
+
@DD@GEGBHGBIIKKJHIKJJHJJIKJ@KK=KJKKJ@IJFKJCIF>CIEAD$EKEIIC$E:3DE$AC:E<DEFECBEEAC$ECCE6CDCC?DCEBD$EEE
@header71
CGCCGCCGATACCCAGCACGGCGGTGCAGCGGGCGGAACCGGCAATAACACGCAAGCGGTTGATTCCGTTATGTGAGCATTCGCCGCCAAACGGTGCGCT
+
AA,EGGEGIIIIEJCKFHKGKKKGIKHKKE27G0DKKHIJ=CECJEK$FFAEE1E1I9JECJEE$4EED?DECEE?@EBFDDC=E:@D@=AE;=B;@$$E
@header72
TCGGAAAAACGGGCGGGGTGGTCATTACTTTTCTCTACTTTTTCGCGATTTGCCCGCTGCTCTGGATTTATGGCGGCACCATCACCAATACGTTCATTGC
+
DCDGEGGEGHIIIDKK@KGCKKKCJKEKIJEEA5IGJKHKC?IIBCGCKJCEG8ECKI=DECEECA<>=E=CEE;$:EA4EEEDECEEB$:$CEEE3$$A
@header73
TTCGAATCGTCTCTACTCCCTTATAAGCTCGTTATATAATCATCAGTACTGCCCCTTTCCGTTCGCCCTTCTGTCACTTTTCACTGAAAATCTCAACAGG
+
CAAGGGGGCIIIGJKFFJKDJHJFBJKGCKKJAK?KFJJGCI*E@KFCEDEKE9=FE06E$ED=EE<<AEEDDE$DDE$.$C$ED;C??D$@CDC;6EAC
@header74
TATATGAATTGTTAACATGTAACAAGAATAAAAAAAGTGAAATCTCAAATTTAATATGAAATAGAGTTTATTAGTAACATAAATTAGCTCCGGAAGTATT
+
DDDGGGGGIHGGCAKKKJKJJKAJHJEKJKGEKC=I=II<KKE8K>KGGEC@CCFEGKDCFEEEJEC$BE9AECBDC@C@EEC6$?EE?=?3$EE$D=$$
@header75
ACCTTTCAGTGGGCTATAAACCTCATTGGCACTTCCCATTTTGATTAAGTATTTAATGTCACACATGGGAACTTCTAAATCTGCAGCCTTTATAATAGAC
+
ADAEGGGGIIIHIKHIHEKJKIJKJFKIEKFHKIHJKFGJKE8EKEHBEEGDKCAEE='E.C<FEEEE$6DECD?AE$ECECEEE$;B==6@D@:C$E=$
@header76
ACATACTGTATTCGATATAGTATGAACTCTTCCTAGACGTATAGATACCCTGGGCATCGTTAGTTACCCCCCTATCAGTGTTGGGGCCCCATGGTGTTTT
+
CAAEGGGECGIIIJIFHKKKJHKJJKEHJIKDKCFE)<G?DK18DEBFD$EHCBDI8EAE8>$$CC@CCEDEEDEFE$DA$;6ACD=D6CB?EC>$ECC=
@header77
TTCTGATGATTAATTTGCTTGTGTGTTGCTTACAAACGAGTCCTAACACTGTAGACAATTATTTCCAATCATATAGCCTCCAATTTGCACTATCACGGTG
+
DD@E>G?GEIIIGHKKJHFKKJHHF(HCIHHG>HI@KI9KEIEHKCEEEFC=CEEEEGE$B$CCDFDCDDBE?ED:$$EDE$E$D4D1$99@;DEEC4$$
@header78
TCAGTCCACAGGGAGATAGCTTTCTCGCCGCCCCGGCGAAGAAGCAAGGAACGGGGTCAAGGGCCTTCATGATAAAAGGAACGGGACCCTGGCCACGGCC
+
ADDGGGBGIIIEIJKKABKHJKDJCKGK$=IG9GAJ>C>$$J@JBIJCJHECEEIGE<EE@<$AD;FEC$ECEE>FC,?CEEEEDEC?E$E$=E=E$4BC
@header79
CTTATAAACGGGAATGGCGGCCCGGATCGACAGTCGCCAGAAGAGGTAGGACTTGACCTCCAGCCGGTGAGAGGCAGGCAGGCGACGCGTTTCCAGCCGG
+
ADDEGGEBIDI7=JKDKKKJKKEH;IKEHFGJKKJJGKKKKCK$JI<EE51CJAEKEE=$FDEECDDECBEBDEB?BCE$DEAC$FCEDEEC1C;DEEB?
@header80
AGCGAAGTTAATAGAACAGGTGGGTGTAGCGTTTGCAACGTCAAAACAGAAAGTAAAAGTAAATCTTCAATTAGGTTTGCGGCCTGATTCATCAAGGTCC
+
DADGGGGGGIIEDHJGKHJKKGKKFHJ4JFIFHEJFDG9FDIGEK6EFD7E<CEIEGDECEKE8@CCCECE):CC$C$EE5A$CEFEECB$4AE=D$E$E
@header81
TGAGATTAAGTGTCAATCGTTCGCTAGGATTAACAGACATACATTTAATTAAACTAGGATACTAAACCATAATGCGGCAAGCATTAGCATGTAGAAATAC
+
DDCGGGGGIIICGKKKFKKKKH;HKIIDKJIJEKJKIIEEFJEIFCEGA.E=DEE@*JCIEGEIE@ECE<EAE=$ACB6ECEEE@A$A?C?F@EE91ED$
@header82
AGGCCCAAAAGCATAAACCGACTCTTCGAATTCCATCACTTCGTGCCTTACCGTTTAGACGTGCCATCGGTGCAACACTACTCGTCCACATTACTGGGAC
+
DDAGGGEGIGEIBKKIJKKHKKKDKKD7HHKFBEKKBKJHCKCCJBFEKEFIDE$BE=BGEA=EE$EE$C@=BCC<D$EEDCDE6D6EECD@EE$?EE$E
@header83
TATCTGTAGAGTTAGCATAAACTATACATATATAATAAAAACACTCATTGCAGTTACCAATAGTTTTAAAATTCTATTTGTGGTAGTGGTCTTTTTTCCA
+
ADD@GGBGIIIIIJKJKKIHJGKJKEG?KHGCE@DIHEFBDKIKEEEC=HEE$C6EECEAE;D$@EEEE$F<EE$?$CE6A=EBCE)$4E?E$EE@AD$?
@header84
GGTCGCTTGCACCCACCCGCTCGCCGCCCGCCCGCACGTGTTGTCTTCACTTGTACGCCCCTTGCTACGCTCTCTGGCAGGACGCTCGTGTATAGGAGGA
+
DCDEGEGGGIIIIKJJHKJJJKI;IHJEKFFGJDHGFDKH<GFJEKDIIHDCGEC@;KDGAE?GFEA@E:E$EAE:?:J6GBCE$E$=EC$$$@$$$?=E
@header85
CCCTTTCCCGCACTGTACGTTGTGTATCTGCTACGTGCTCTAGGACACCCGCATAACACCATTCCTGGTATTCTGGGCGAACAACTGCCTTGGTTATCAC
+
D@AGGGGGEGHIIBIKHKHFFKJKKJJKHKJKKKKIEFAFGFKEEB$IKCK;6E3G=EEEEBCE<@<CEAE9EEC=EC1EE$FEE$EEEBABEE$E$:?D
@header86
GAGAAATAGATGGCATCTGTACATCGTAGTTAGTACTGTGTGGAGTCGACGCCTCAACACGTCCGGGTCTGCAGTATTTTTCACCGCGTCCCGGCGTACT
+
DD;GCGGEEIIIHKJKKFEIEEEKF@KKAKKKE$JEGHIHEEKIBEG;EIEFKEE>EE(EA$ED$DEC$CHCEF4$BE1$EDED=CEE$EE?ECEE$D@$
@header87
CCAACTTTGATATATCCAAAAATAATCTATTAAATCCTGAGCGACTAAACATACAAAAAGAATCAGGGTCCAGGCGAACGAAGTAATACGGGATTGAATA
+
=@AG;GEGIHIHEKHDKJJBJKKKIKJJHFIGGK?GIDDCH<FIKIJJDDJK>GEEEC;7EEDGCEAKED<BEE,CCECEACEC:C$EE:$AEC?:$D6E
@header88
TTTTGTATTTATTCTAATGGTGAACTGTGAAAACGATTGTTTCCCCGGAAATCAGCCGTAGATGAGCATTGCCAGATTGGATTTGCCACATAAACTTTGC
+
DADGGGGGIIEGIKIKKK6KKKKKIKHKKJFHKKBGHJ<FCCHIAKE9EE$CBH?EEEEE9H$4F<DCEDE6ECEEB@$$E$A$ECEE$A@6?@=6CECA
@header89
ATTGAAGATTTCGCGGGGTATCCAACTTCTACTGTAACTAGTTCGATAAGAAGTGATTGACAAATACTGAGTATTCTTCATATTATACTGATTTTTGTTT
+
DADGGGB;IIGEGCJJKKJKHIIHKJDEIK$DKJAEHCEE>GEEGKJEGECKGECECDFEAEJ=D3D'@ECCAEEEEDCD$EDECECE=ACC:CEEC:EE
@header90
ATGGGATGAGCGCATGTGCCGCTCGCGGGTCGCCGGGTACGTCCCGGAGAGCCATCCTTTTCACTACCTGACAGTCTGGGCTTCCCTGAGGCGTCGTCGG
+
DD@GGGGCIIIII*JKFGIKHKKICKFJAGIJKIHK<BK$AJHIJAEKDGFEEE6EECCEEFCEDECD$CD:=<E$A?$E$ECDCD?$EDECC'$$$CC$
@header91
ATTTCCCAATTTCATGTCTCGCCCAATAACCGGCATCCACATTTCAAATCTGTTAGACTCGTCGAATTAGACGCCTATGTGGTTAATAGACTAATTCTAA
+
@DAEEGGGIIAI=HKJA=HKIJJIAJHKKEKKC7@HHHCKKDIKEGFEGJD1D$EEEHAD8*AB6CEEEGDE>?EDEC?EAEEEE9:@$CE6C$CDA:6:
@header92
AAGTTACAGATAACATAACACTAGCTTGGAGCTACAGCGAGCATGATAGTACGACGTTTTTCTCATAGTTAAGAGAAGTACCTCAGAATAGGTAAAACGG
+
ADDGEGGGGEIHIJIJKJJKHJIJKH@HKKK<IIIJKCCAE0F4EJGECACEHE=E6AIK$G$EDEBCEDE6D):$EED=$EEEDECE)CD$BEEE=$A$
@header93
TTGATCGTAGTCAATAAAGCGGCGTCTTCCATCGAGTCGACTACTGCATTTAGAAATTTTGTATGAATCACGGATTCCAGTCCGTTAAACTGAGAGGATA
+
ADAGGGGGIHIIGKHKKAKKFKCKKJJDJHJKAKK?IEKCIJJKG$GE6CEBCE$0@E@G7FE?EEAB$?DE'ADC@?:CEDEE5EEA@9=C$$DEEE$E
@header94
AAGATTTGAGTTTATCATAAAATTCGAATATAAATTCGGCCCAAGGGATTTCATACGGTAACTGCACCTTTTCCTGTGAAAGATAGACAGTATCTAACTG
+
A>AEGGEGIIIIIJKKHKJKIJJJJ=JICJJGJ$HFKJ6HE$$KFJEJE9EKE.DC9'EAEEE@E4ECEE$?E$6:EE$CEECDEEEEEE$D=DEEEB=D
@header95
CCGGACAATCTTTTCTACCATTTCGAATCAGTAGAAAACACCGCGTGCCTCAAAAGTAAACTTTATGCAAGTACAATTCATACATGTTGTCCCATAGCAA
+
DDAGGEGEIIGI;GKKJJJKJK@JHKKHFJEKIHJIICJ>AKJA@EKFKEEEBE8ECI$EE@E:EBECDCCEC?EBDE;E@E$DA:6E$6=EBEE6$CDD
@header96
TCTCGAATCCAAAAACATAAAGTAACGTCTATAAGTAAGTTTCTAATATTCCATATATGCCGCACAAAGCAATTTACTCCGCTCTGCGAGGAAAAGTACT
+
DDAEEEEEIIIHE=GFKJKJJJH<KJICKHDEKHH@IJFE8DIBDKEAEDH;I>=EEEGD$1EKD?5*EDCEE:93,CADE8EEAED$CCCCC?C$CD$A
@header97
CCAGAAGATAAAATGAGAGTCGATAAATTCTTGACGAATGTCTTTGGCTCTCAATGTACGTGGACATTTGCCTATAAATTCTTTCATAAACAATATACCA
+
DDAGGGGGEGIIGKBHHIKIHHGKKJK@KEKJJ@IEIEEJGKIIHIKK=ECDKECJ1C$FEGCA$$EEAEAEE$DAECCE;EA:AE$B$$=D$EE$ECDE
@header98
ATCAATGGCCTCTGGCCATGATTGCCTACGGGCTGGTCACCTGCAATGAAACGGGAAGAGAAGAAGACGGCGTTACCATTTACAATATGTTCCAATCCCG
+
D=AGGGGGGHHIIKHKGHKJDJHJHKFAKE;JECGK$BJEG>J6H$$JCHEECGJEE=EECEAE$ED$EAAAC$C4$B$C=DED@E;EEEB?EEEEABE6
@header99
CCAGACCAGCCAGGCCGGATGAACCTCCCACCCATGCTTCCGTTGGAACATCTCGATCACGGCGTCGACGGTCGATTTGACCGGCCGGGCGTAACCGAAC
+
DDDEGGGGBIIIIG2KKKKEJHJGKHGBKJJFHEIKC>FDJAKCDJKCGJDB@IEI@E$JCEAEGEE9E$CE9@EA:EEEE::E$EE@CE?ECCDC@6D5
@header100
CTTGTGTTGCTTTCTGCAAAGGGAAGCGGAGGCATAGGAGAAAATCATCTTTATCTGGCGGTCGTCGTCGAGATGATCCACCTGGCTACACTCGTTCACT
+
ADAEGEGGDIIIIJJKKEJKKJJHJKFHBKJEJJHDKDIKIEEBIK1F(EEJ=IAEED$FDE:6AEA.EEIC=BEE?EDA?$@CEC)EE4DBEEC$=E$$
