# Supplementary material for: UMGAP: the Unipept MetaGenomics Analysis Pipeline
Source: BMC Genomics. 2022 Jun 10;23:433. doi: 10.1186/s12864-022-08542-4 (PMC9188040; doi:10.1186/s12864-022-08542-4)
Supplement: Supplementary file 3 — Additional file 3 A2.fq. [file 12864_2022_8542_MOESM3_ESM.txt]

@header1
AAGATGGCGACTGGATGATGATCGCGCGGCAGGCCACCATCTACGATCCCGCAGTGAAGCATTACTAACCATGATGCGCAACGACTCGCTGTCAGAGCTA
+
CD>BGGGGIIIIGIJBJKKJJJJKGKEEHHKKKKKIHGKEEEKGIDHDAEIEADEE:EED:DC6CCEGEEC$,CEEECAE$?EBE:EEED=$$D9CEECD
@header2
CGCAATCTTGCGGCGCACCGCGATCAAATCGGGATAGTCCGGTGTGTAACGCGTGCTCAGGTCATCTGCCCGTACCCGCAATACATTCAACTGTGTTTTA
+
ADAGGEGGI@EIIK4KJKKJIJJJHBEKFJBJ<IGIJE<EEC$KK$IEIEI=<DEDEECECDDCIF$E?4$EC$EA$CEEGE$6:EEECEDEC$@B$?$=
@header3
CAAAATGGAGTGGGCGCTACTGCTCCGTGAGCAGGGTCAGTTGGAGGGATTGGGGCGTGCGCTCGGGGATGCTAATGGCGGTGCCCCTGGATTCCTGAGA
+
DAAGGEGGIIIIIKJFGKKKKKEKJGK$9<;JEHDKJ$GHKD9F=FHDEEAAAE<EEIEEKEC?AE?FEEDEJE@9=EDEDEEEB$C$E=EEFA5?FA9E
@header4
AATGCCAGTCAGTTGCATCGGCTTCGCATCCTAGCAGCAGATTGTAGGCGATAATTGCGCTTGACACTACCTATTTTCCCTCACCGGGATTACTTTGCGA
+
8>DGGEGEIIIIIJ3K@KKKIKJKKKJK@EKAEJJJKFKEJIKAC$KDIEJ@CE$$CEICEFD$E<EDEEEC@EEDECEE$EECCECECA$?=E?EEE?A
@header5
GCCAATGCCCTCTTCCAGAAGCAGGACTGGGCCGGAGCCGCCCAAGCCTTCCAAGCTGCGGTAGCAGAAAATCCCGCCGATGGCCCCTCCTGGTTCCGCC
+
DDDGG>GGGIDIIGKKKKKKKKKKKJCHKFJJKDHIEBFGHGCDI<KEKF=EC$ECEEEDKC$EEDCEEEC?CEE:EDEE=EDEE$ECEEEE$EDECED$
@header6
TGAAGCCGGGGGTCGAGATTCAGTTCTTCGACTACATCTGGCCGGCGATGCGCCAGATCCGCAATGAGCTTACCGCGATGCGCTGGCGGTCGAACATGCA
+
AAAGGEEGH$CGGHJHFKAJJBII4IGHKGH:IJJEKKKAK(E@DJEEEEJ$ECDEEE$EKDED6@EF9E4$EE?$CEDE=DEEECCE$D:$EED$$?F$
@header7
TCCGAGGGCGACAGCGAAGATCCGGCCGAGTTATACCGCCATTTCATGGGCCGAGACCCGGACCCCAACGCCTTGCTACAGCGATCCGGACTAGCGTAGA
+
DAA$GEGEGIIIIHJKHFJKKDK)KJHEI@EEFJEAJKEKJEFIHKEK=$E4=C6HFD4AECDEFEHEECEDE;?C6EC@E$BECCE?EECC$E=$E:EC
@header8
TCGAAGACCGTCGCTACAAGATCCGCAAAGCGCTCGACCACGTCATGCGTACGGTCCCCGAGAGGCGCTGGCGCGAAGACCACGCGCTCGTGGACGCCGT
+
DDAGGGEGIHHHIIJKKKKGKKJ1HJH;HJKKE*J4KKJED1I>ECIA*ECFDHFED9EEEDE$EC4DCEEEEDEBEEDE4EEEECB?D9$AEEB=?CED
@header9
GCTATACAAGTCTGGTGTGTGAGCGATGTAGTTGTCGCCACGCGCAAGATTCTCTGTGCCCGAAACATTGGGCAGCGGAATGTACTTGAGCATAGCGGCA
+
ADDEGGGGIIIAEKKJKKK@H:KGKJKJAIBIGKKKKFIH?EHDCFHJEEIIEH<EDKAEDC$ECEE;ADECECE$FDED3ECEEDC=DEEE$EEBEDCE
@header10
CAGCGCGAAGTTTAGCCATATGGAACCGCAGAGTAGAACGGTTCCACAGCCAATGATGAGGCGATAGGATTTGCGCTCGGCATAGTATGAAGAATAAACC
+
DADEGGGGEEIIIKJKKJIKJEKJ:JH$KHHIJKKGKBE8E<K<JDIEJ>BDCB$CECCEEE$DEEEE$?ECCED9E?EECEAE=B$EECDC=DEECEDC
@header11
CGAAGAAAGGTTTAGGGTCTTCCGCCTGGTTGAGTTAGGTCAGGTAGCGTTTCAGGTTGATGGTTTCCTGGCTCAGTTCATCGACCGTGGTGATCACGCG
+
A@AGGEGG>IGIGKJKHKKKJKKIHKKKHKHJ$J?IJKKJJCG.A9$EGJC>E?EJIDGACAKCE6EEGECE:EEC$EEEE?ECCDAAF=DBCDE@EEED
@header12
GTGACGGAAGCAGACAAGACCGATGTATCTTACATCGCGGTCGGTCCTGTCTACGGTACGCAGACGAAGCTGGACGCCTGAACGGTCGTGGGCTTCGAAG
+
DA$CGEGGIIIIIKJHFKKFKIFJ5JKKKIKJKKJGACE=K>3FJFI$EE>BIDFJGEEE?E@6EIEE=EE;FEEEDDE$K$CED:ECEEF)C?=$=EEC
@header13
TACTGGAACCATAGATGATGACGGCACCGTAGGGCCTATCGGTGGGATCGCTCATAAAGTTCAAGCAGCCAAAGACGCCGCTGCAGAACTCTTCCTCGCT
+
AADG,BGEIIEIIKJHJFIJKKHKKIIBKEIFHEKGEEJKJKEEIIIDK?HII?EEE8FDCBEEEE?EEEEEE<9EEEEE$EEE$DEEED$EEEEBBE?:
@header14
CGACGTACCCGCCAAGGCCCTGGACGCCCGCGCCCTCGCGGCGCTCCCGGCGAACCCGGGCTGCTCCCGGCGGGCGATCCTGGACGGCGCCGGGGTGGAC
+
>AA$EGEG@IIIIKGBGKKEJGKIKJ;KGBKHHDGJKJI1CD$KCB(EKFDEIEKE=$DD=CEEEACEFGE=AE;DE>FEEECE9CDAC$EECE=EEDDE
@header15
GCAAATTGCTGTCCACCATCAGACCGTACCGGCCGACGCTGCCGGCGGGAGCGCCGCACGAGGTGTGGCGGGGAACCGAGTATTACGTGAGAGGCCTGTT
+
AADGGEGEIG?EIKBKHJHFKHHKFHKKHAJKJEHKI5DGDDIACI?E@DF<E$IJCEIEEEDBFIBD$EGBEED$CEEE$CEECEEEBEC$AEC=EEEE
@header16
GAGGGCGAGAGCGGCGAGCGTGCGGTGGTTCATGGGTCCCCTGGGTCGTGGTGTCCCGTGACAATACCGGCCCTGGTGCGCTGGTCCTCGACCCCCACCG
+
DAAGGGEG@I8IGIKKJHAKKFHKKJHIJDJHIKFHGH@G@ABEE'D8DE4=EDGEI=$ECEJEDCCJEDD$EED=EE@6ABAEE)DE@D?E:=CEDEEC
@header17
TGGAGGAGCCCGACCGGGACCGGGCCGTACTCATCAGCAACCATCTGCGCCCGCACCTGCCGGTGCTGCTCGCCCTCACCGCCAACTCGCCTTACTGGAG
+
ADDEGEG=GIBIIJHH8KJKKKEIHIJEKJJBGGF$IK4KJAEFGHIGDBBC@EEEIBEEG@EAE<AA9C>EDED;C@EED?1EEE@E6EC$=?@ECD$C
@header18
AAGTCGTCCCCGGTCATGAAGCGGTCGCCCGAGGGGCAGACGGAGACGTCCAGCACGATCACCTTGCGCAGCGCCGGCAGCTCATGCAGCACCGGCGGTC
+
9A>GGGGGIG$GIKFGJJKEKIKKIGJKC$BDFEJJ>?JHEIJCH$EAEEBBI$$BCE@DECEFECEEDC?E$1=E6EEE;B$$C$AEED1@EE;C$E$D
@header19
CGTCCCCGCCATTGGCCCCGGGGCCGGGGGCGCCGTTGGTGCCGTTGCCGATCAGCGGGCGCCCGCTATTAGCCAGGAAGAACTCGTTGATCGGGGCGAG
+
AADGGGGG>BIIIKCIKKKKK$HKEIFKJGKKJJJF@FEBFAJC@KE9JC6EBCCDEEABF=ADE$FEC?'ECE;EEEEE$ECA*EEE@$:6=CEECEEE
@header20
GACCGGCCGCTCGTGGACGCGACCGTGGCCGACCTGCGGCGGCTGTGCGACGACGGCCATGCCGTACTGCTCATCAACCACGATCTGCGCGTCGCGGAGC
+
DDDGEEGEBHIIGJHJJBKKKHIJ$HDHJE$J$KIE)KI@DFHGKJ(CKJ9I=EE=FEDDFD(ECE?CEEDEC<D?$DE$CEEE;CEF2?C$ECE$$$CD
@header21
CTTGAACGTCTTCGCGTCCCAGTGCAGCCCCTCGGTCCGATAGTAACCGGCCGCAGACAGCTGCACCCACTGGAAGTAGGCGCTGCGGACCAGATCGTTC
+
@DAEGGGGIDIIHKJKJJHFKKGKHK?IIIJJA;K<HHIKIBE$JKKDEBDCIF$?E6E:EBEECEEE$CEEECED@EEEEC$E=$$E:EEEFECB=5??
@header22
TGGTGATGCTGTATTGTTATCTCCTGCTTGTGCTAGTTTTGATATGTTTGAGAATTATGAAGATAGAGGTAATCAATTTAAAGCAGCTGTATAAAGCATA
+
A@D5GEG.IIBEIFHJKKJHJK@JKKKJJJKKKKKBCJAJ@CK$EAE<IKCCFEIEBE?E@9EIJE8?DAFEEEEF3=1E;EAE1?ECEE=$FE$EE$);
@header23
TTTGAAATAAAGGTTTTGGTAAAGGAGTCGTTTTCTATAACATTGACATTTTTTTCTAAAAAACTAACTACGTTTTTAAACCTCCTACTTGCAGCCTCAC
+
AA@GGGGECCIIIKIJK@;JGDHKEHKAKJH:KIHKKC=$EKIDE$ID9IIB$?:?DFBADECC;EA$$C$C@EEEED5EC$?C=CEE=EEED@$E$AE$
@header24
GCAACGGTTTCGCTTGCCAAAAACTTTGAATTGATTGGTGGAAAATTACTGGCTGGTCATGGAACCAAGTTGCGTGGACAGAACTCGAAGAAGAACGACT
+
A@AGGGEGIIGIIJKKKHKJ<KJKKGJKGKJK$KJJGKG<EJIBDEJBGGEGE>EDD$9EFEDEC<EE6$EDEEE:$ECEC)EE@8BE9CC$$EED$CA9
@header25
CAAATATTCTCGATCATGTAACCTTTGAAATCCGGATGGGTGAAATGGTCGCACCTGTCGGGCAGTCAGGTTCCGGCAAATTCACAGGGATTGATCTGCT
+
ADDGEGGGIBHEIKKJHKJKKJKJCFJKHKFJIEDK5KJKK-:KKKEAIK=EDI$E;ECEEE@8EDFECEECEEBEEEEEE$A6EAE$E$ECEEDD@CCE
@header26
CCTGAATCGTTATCTTGAACGGGATTAATTTACAATTTACTTTCTTTTGTTAAAACGTCAAGTTGGCAGCGTTGATTGAAAAAACTGTTAAACTGGGCCG
+
>DAGGGGGGI@GBKHHKKKKEKAIKHKK*KH@IJ$FBKDFHEIIKKKKGGEIEECC$)A$HE<CC<ED:$EECEDCEDACAEAEEE=EECEE$E$C$EE$
@header27
ACGTATAGGTAATCTGCCCTTTGGACTGGGATAACCTCGAGAAAACGAGGACAATACCAGATGATGCAGCTGGACCGCATGGTCATGTTGTTAAAGATTT
+
ADAGG=GGIICIGKKIEKK=JKKK?EKHIFGK4IIHHGCEEEDI$@:@KI?DH6BIC=AECEDC)6GEE>$FECEEDEEDEF$D$@CCCE1E?EA@E?E@
@header28
GAAACAACCATGTCCACTCAGACTCACTATCCTGCAGAGGCTGCTCAAGACCTCTATGATCTGGGCTTGAGGGCCGACCTGGCTATGCTGAGCAAATCGC
+
DD9GGGGBIIIIEHFKKIKGKJFIJIKHHKIHGIEACCD)JKGKCHH?7EBG6E@EKI$CEDE<*1BABEB)DE$EEEEECBDCEE5EE9@CE$DE$E$C
@header29
TGGTCCACCGAGGAAAGCGCCGATGGCGGTAGCCAGCTGGACCAGGCCGGTTTGAAAGGCCGTATAGACCAGAACCGCCTGGAAATAGAGCGGGAGAACG
+
DDAGGEGBIEIIIAKHKJBDIKGHHJHJEJIBEJ+KK$KIBJAIJ1KFE6FJ$$CCEEJE;DFC9FA$G@E;GEEEEEDDFAD$AECECCEDECEEC:EB
@header30
TTGCATAATAATATCAAGCATCACTTGCAGCATTTCATGATCCATGTCTATCGGTGTTGCATCGGGCAAAGCTTGCCAACGCTGGTTCATACGTGCGGCT
+
ADAGCGEGGIII3KHIHIJ$HKKG$KHKBKEIGGKH=7GEIDDI.F<C$EAAE6EE$FC=EEE$FEE$E$CCCE1CC?ECE$EA*$E6E;ADEEDED$E=
@header31
ATATCTTGCGGAATTTTATCGGTATGACTATCTGCCCCTTCGCTCTCACCGAACCCGAACCGTAAAAGATTTCCATTTGCTGTGGGTTCATCTTTATTCC
+
DDD>EGEBIIIIIKKHCKKFKKH@JJJKKKJJHAJJ@$JKIEEED$IEFEEE>IEEC>E?JBECCD,EEED@?EEDEEED$E$?DEEEEE$EEE@ABBEE
@header32
GCGTCGCATCCCTGATCAGTTTTCCGATACACTACCAGCAGTGTCATATCGTCGGGCGGCGTCTTCACCGGCGCCAGCAGCGTCACCAGGCGGTCGAGCA
+
DAAGG$GGIIIIIKKKAKDKAEIJKJKKKJGKKKDHJKEEEEKBCIJDG$<G>ECJ?BG=E@EE$8@EGE?CE?E=ECEECEEEAEDD:CEFEDEEEECD
@header33
GAAGTATCAGCCTCATCGTTTTCTAGAATTCACAATGTGAGGGAAGTAGAGGAGTATGCGAATTTAGGGGTAAACGCTATTATTATGCATGAGGATGCAA
+
CDDGEGBGEIIHB;>KKKKKKDDFKKEJGHJKHEJJJJFK>ECBEC$$@GF9IJCEED>GFEEAJCEE$CE<EEC$5C4B=EC$EEED=EC$E$ADC=@C
@header34
CAAAGACCTTATCCATTCCAGTTAATTCAAACAAAATTCTGACTTGTTCATTAATTGAACAGATAACTAGTTTAGCATTGGCTGCTCTCAAATTTTTAAA
+
DDA;CBEGIEIIIKKKJKKHKHJHJKDKCJKBHHCIHGCFIJE@EBKJ7E=GJG?DECDEJCGCE8FBE;E@F;CDCCBDIDAEBCCEEEEE;E6EE$?B
@header35
TTTTTTTCTATTTATAACAATTATGAACAGTATAAAATCTACTACTCCACCACACCTTGATAGTTGTCATGCTGACTTTGATTTTCGCCAATATCTCCTT
+
A9DGCGGGIIII9BKFJKGK*GKKEIJHGK=JKK<<JHHGECDED>EI4GE6$C$?EEDKEEEDCEE6?<EDCEEE$CD1?:=?C?C9EE6CCE$EBDFD
@header36
TTACTACCCAGCCTTATGTGTTTTGCTCGGAGCTAGCTTTAGCTCCAGAAAATTGAAGGTTATTCTTGCCTGGGGTTCCCAAAAGATGGGTTCAAATCCG
+
>DDEG;GBIIIGIIKFFJCJJH>KKKEEFJIGFEIKEBK=JEEDI>EKEEC<IEHEB)GEECEEECE$EE6BEDEEE)E?E3CEE?AEA=CEEAEAECA=
@header37
AAGAAGCCTATCTGCTTCCAGAACTAACGGTGACTTCTTTTGCTCAAGAAATGGCTTTGGGGAGCAATTTAACAGGGATTTGGACTCCTGGTCATTCTCC
+
D$<GEGEEIIIIGKGKK9KJ$GIICKEAJDKECK)EECIJAFCEEEAAEIFD$=J=99AEB)FDEGE@;C$BEBECEEEAEBEECEFDE@@3A:D='BC?
@header38
TGGCTATTCCCATCTAAATTGTCATTGAAAACAGGAATACTTATTCTTTTTCCTATTTCTCCATCAATAAACTCTATAGAGATAGGAGTTTCATTGAAAG
+
CD@GE=GGEIIIIJKHKIHHKKJ+IKHCGKKKKKJK$FKBEH=K(ICI?E8H=EIEEAEE?EEGDCEEEEE3CE,CEC?EEBEFEDDDEABEE$EBAEE$
@header39
AATATTTCCCTCTTGCAGCAGTTGGTTGATTACCTGATGTGCAGGTGATAAATCGAGAGTATTAACAGTGTCTGTATTGAGGGCGATAGTAATTGTCATG
+
DDAEGGGGIIIIIKKKKJDKJIHKJDKCKIDJEI5J@KFKK$IGJGEEAECHKEEEHEEE<GCCCD6EDEDCE@FCEDE95CF1:EE$CCEDC:EEE$C$
@header40
TATTTTTCACTCAGTTTGTTGAGCCAAACTGCTGTATTTGTTTCAAGAATATGAGGATTTGTTCTCATATAAAGCCCTTCCTAAATTAATTTCTTATTTT
+
DDDGE@EGGIIIIIK$JHDKJHJEGHJKIDKHKJKCJCH$?DGJGFJ<JKGDCDEEE?C>C1E@EEDCEKCEA$EEEE$DEE$EAED$EE?=EECEBE$$
@header41
TATGATCTGTTTACCAACATGTGTGCATTTTTCTCATGCTTCTACATGTTTTTGAATGTACTTTTTCCACCTTCTCTATTGCCTATTAAGCTTTGTATTA
+
AAD@GGGGIIEIIJBCHKKDJ=JKKK*JKKGGD$GIK9:JJCEEGEEJE9)$=EI'DIECFFE4G9EE?EEEF)BEEEEHEE$$@E$EEE'EDEEDEDC$
@header42
ACCTGTGAATTCCTAGCATAGATAGGCACCTAAGTCCAGGCTGCAGGGAGCCACCTATCTCCATGAGAGGAGTAGTGCTTAACACCTCCTCTCTGATCAC
+
ADACE*EGIIIEHJJDJFHJHKJCKKBGKKJ$IK@KKFIEKFFDKKEE?HGCECED6EEFCAEG3$EECC@CEEEEE9AEE6AECE$DDECE$@E$@DEE
@header43
TGTAGGTTCAGAATGTTTTTATGTGAGGGAAAGTTAATTGGGGGGTTGGAATGCCTCTGGTCACAGGGGAGGCTATTTTGGGATTGGCATGTTTCTGTCG
+
@AAGGGGGIIHCIK$BKBJH7JJIKJ8HJEAJIHG9BB7H$EIKDH6CIECHB$B@ECE=EEE$4A9AC?ECEECGCDA:5E$CEAEDE6E:ED=EEA$$
@header44
AATCAGAATTTATCTTCACAAGGGCCTTGCAAGTCAAACCGAGATATTAGCAGGAATTCAGACTTCAATTATCCTTAACTACAACCTTTCTAAGTTACTT
+
DDDGEG=GIIBGIKKJKJDGK;$KK7JKJIKHKKEAJEKE$$GKKCEEGEFEEGDEG$DDDCECB<EGDDADEEDD=H1EEEDCEE$DEC$CEEE)$C$D
@header45
AAGGATTCAAGATGAGGATGCTTTGGTATGGGAGCTGGAGAGATGAGGTTATTGAGTTCGGGAATTGCAATGGGGGGACCAAAATGACTATGGAGGCGAC
+
ADDGGGGGIHIII;7KKH@JKJKJKJKJCJKHHK>KFKKECJDHJDEEEE$D@EKKBEEDCDEECIEEEE'6DCEAECE@$EE@DE?ECE?EC1DE$=DE
@header46
GTCCCAGAAGTTCCTGGGTCTATGAGAATATTTTTCTTTCCAATTACTAAGTAAGAGTTTGAGCTGTAACCGTAGCCGTTAAGTATTAGAGTCATTCTCT
+
DDAGGGGGIGHIIJKKKK>KIJDI$JEJBJKKE@CKJ<GGEKE>DA$1J1F@EIEEDE8ED$BE9DEEE;CE$E$CE$CE$:FE$E1DC=$E=BCAE6:C
@header47
GTATTGTCATAAAAGATAATAAAGTTTTATTGGTAAGGCATACCTACGTCCAATTTAAAGGCAAATGGATAATTCCCGACGGCCCTGTGGAGACCGGTAA
+
ADAGGGCGGEIIIGJHJIHIJJHI=JKJKKHEJJK@F*KHCH?$JGCE$EGD-9J9EEECD=E1FE?BE?EEE$EEE)$EEE?E$:EEEE$@EEBE1D$E
@header48
AATGTCTTCTGCTGTTCAACAAATTTTAACAAGTTCAGGTTATTCAGCAACTGGACTTGCGACAGTTGCAGTTGGTTTGACATTTAACGATCCAACAGAA
+
=DAGGGCEI$IGIFFJKJJIKKFKKIKJKKJKJ=JHKKJJKE4DECIDIAEF8JE$CEE@DC:8DEECED9EE=ECCEE@ED$FCE$EAEFE91EEECEE
@header49
CAGTGCATCGACTTCGCGTCCACGCACCATGCCTACTACTCGCGTCGCGATCGGCCCGACAAGACTCACGACCGCATCGCCTCCACCACCGCGTCCGTGT
+
AADGGGEEII>EIJIKJKIKJKFEKKJG@HKHJKBGHEJ>AJDJDGEIFJDAIFDED6$EDGI$E8D?C?BE$ECCAF9EEE?EDECEECC=CC?$DE?E
@header50
AAAATGCGTAGTGTGGCTGCGAGTCGTGGATCGTACGGGCGCGGGAGAACCGTTTCGTCGTAGGCATACGCCCCTTGCTGATTCCCTTCAAAGGGAGCCG
+
ADDGGGGGIIIGIJ9KJJKGDK?KKKK$KJK>JKKIFHKDBIF<;E$E;HFAEGKEEGECECC<:BEDEEE$CA9DE:$EEE<EE96?$EDDFEE$=CD$
@header51
ACTACTCTCTGTTTGCTGACAAGAGCGTGGGAAGGCGAAACGGGGGAGACGATCCGGAAGCCAGTAGACCTGCCTGAGCGTCGTTTTGTAGTCGTCCTTT
+
ADAGGEGG=BHIIECJHKFKDKKKBJJEG$KJKEEHFDBEEGC8HDFK@HFBEECEAIGEIE4E$C@CECE$EK-ECEEDECE619EB$EE$DEECAEEE
@header52
TTCGGAATGCGGTCAGCGCGGCATTGCCAACGTTGCTCGGCGTAGTGACTCGCCAAGCCGACGATCCCTCCCAAACCGCACAATTGCATCATGCGTTCGA
+
@DAGGGEEICII=FGKKBAJI;HFJEKKKGJ?AKH>KJEEKC$KECJ$CJCEKFIEKEEG9=$@9DC$BEC=ED:CEGB$EEEEEECECEDD6DE?$$@?
@header53
TGGCTCTATCGCTTGGATCCTTCGCCATGGGACTGTTTGTCCTTCGCGGAATCTGGCATGGAGAGATGGCCGGAGACGTTGCTTATGAAGCGATGGGAAC
+
AADGGEGGIIEIIKBKJKKIKKJIIK,IKE7EIK;$$HKKBAEIIEECC>DJH<CB7CEJEE>9EA<EE;EFCEE,C@CECEE@$$D;C?6FEA$DD?$B
@header54
GCGCTGATGCTGGATGATTGACGACGCGCGGGGGATCGATCACACTCTCGCATGATCGCTCGCGGCGTCTTGTGCTCCCTACGCGCTGCTGGTCCCAACC
+
@ADGCAEGII$GIIK*JJKKKKKJC@KCHJKIKKGKKJJHCIK=6F=E?:@0$9E=?CBEG93EEDDE@?BCE?EGEEEFEE$EEEE:$@EECEE?A$$D
@header55
GTTGGCCGGTTTACTTCCGCAGCAGTCTGACGATGCAGCCGATGCTGCAAAACGGCCCAACATTCTGTTCGCTATTTCCGACGAGCAGTCGTTTCCGCAC
+
DDDGGGGEBIIIC=JK$KJ*>IKKFKIKK$JJKF$JKHKKKJK*JDGIDAGCEEAF>EE=EAEEEECDBCD?6CAEEEE1=EDE$EE@CAC$E9E=E$E:
@header56
CGGCAGTAGTCAGTATTGCTATTGAAGGTAAAACTAAAGTTGAAAATGAACAATATCAACGTGAACTTACGGAAGAACTTCAATTTTTCTTTGGCCCAGA
+
@A@GEG@GEGHGIKKKJ;CKHKCKKKK9EKJGCJDGJEKKHB=EIKAC$C>B?C@H$3I@KDD<?EEE$CEEEE$CE@EEEE6E=BE?CDCC$FD@E$9E
@header57
ACGCTTTCGCAGCGGGGCGGAATCGTTACCGGATGCGGTCGTCCTGACCACGGAAGAGGGGGCTATTTTCTGGTGTAATGGCCTGGCGCAGCAGATTCAA
+
DDDEEFGEIII=;K@$KKKHJHKJEKDJGIK=EJFJ7EKKJHKJEKJEJEFCGEK$E<EEECFF<AE?ED,C$IBEF=$EEEAEC@DEC?E$EEEEEC$C
@header58
ACACGGCATGGCCGCCAAGGCGGTGATCGAAGGCCCGCCGCGCCGCGCCTGCCCGATCCTGCTGCGCCAGACCAGCTTCAAGGCACTGCAAGAAGCCGTG
+
DDA@BGGGIIH=I?BAKJHJKKGHIKJ=JGFFKIFKKJKKIDKCDKCKDEC$DECFEKFAA;D8EE$EEECB?AEEAEDEDEEEE$E@$EDAE$CBECED
@header59
CCACCCTGATCACTATGACCAATCAGCCGAATATTGCGGATGTATTCAGGTATTGGTAAGACTCCTTGCGCAGCAATTTATTTCACTCCAAATCAATTTT
+
AADG=EEFIAIH=GIIKIKFKCGAK:JJJ$IKDGJDIKH$KGE$IIEE8$E)=J=6KEEEE8DFD6<$$E$JBC$$;DE@DAAE?CE=:AEEC?EEBEEA
@header60
TGCGACGCTAAATTTCGCAAATTGCGGGCAGGGGACTCGTGGCAGTAATTTTAAAATAAAAATGGCCGGAATACCGAGGTATTCCGTCCATAAATACTAT
+
A>AC@EGGIEIIGJJFHKHHGJKHJKJHF@JJCKJEK@JJDIIEA@GE9KFBEDE)C)CE<F9BEEEEFAC@G:E=BCECCDEFEA$?BCEDAEE$EBEE
@header61
GAAATCATTACCGCCTCAGGCGTGATGGGGGAAGATGCCGCCAGCGCCTTAGGTTTTAACTCTCGCATGGTGTATCATACCCCAGATAAAACTCAGTCCA
+
ADDGCGGEIIEIIJJJKKHJKJAKHIJKEICIH$EIKIJGFKD$EJEEEIIABKJEDECE$D9DDC$CJEEDE?D=$$EEEDE=DEEEC9DCEEE6$EDF
@header62
CAGCCCCGCATCGAAACGCATGATGGTGTGATGAAGGCGGACCTGCGCTTCGCGAACGTGCTCGTCATCGAAGAAAGGCCCCCTGGTGGCCCGGGTCCCA
+
ADA?<GGGIIIHGKKBIJJJKJ$KJKKKK8FAJJCIEK3JGH:IEKJHECB@HC$D6GAGGD$D:?6D9;?EECC?A@EEEC$CE$EEE$EEEEBEEC6$
@header63
GTCTTCGCCGCCGTGTAGGCCTTCTTGGCATCGGCTTCCGTTGCCGGCAAGGCAGCCAGCGCCTTCTCGGCCGCCTGCACATCGGCCAGCGGTGCATTCG
+
DDDGGGGEI=IHIKIKEKK;HJFIKGKKIHJC:EJHA@IHADKJ<CEC>AACFEGEEEEA6<C<D6EE@@?CE:?ECEEEE?$EEE=DDEEEE=EBACEC
@header64
TGGCTTCGGGTCAGTGGGATCCGATGCCGCCGGATGGCAACGGCAAGGTCATTCCTAAGATGCGTTCCGGTGGCGATGTGTTTCCGGCGCCAACGAACGT
+
A@AG<GB3IIIIIFKJKIK@KJF$FKEKJHEKHHJHKJGHIE7HEIA=?K>$DD$EC@CEEEE$$DDEC$D$CEEEBE$DE?DBEDEEECE@EDAF$EEC
@header65
ATTGTCTCTCCCAGACGTAAAAGTCTTTCATGCTGGGACACAAGAAATTAATCATCAGGTTGTTACCGATGGCGGCCGCGTGATTGGCGTCACTGCAATA
+
D=AGEGGGI9IHIEFKKFJKKI<IEIKJKJJJJ+DK$IGKH$D:@EK-EEFCGGF$AEE;<@EEAKEBE5??8DBAF@CEE-$DEED;C6ADC$BE$$EE
@header66
TGAACAGTAAAAACAGGAACAGCAGCGCATTGAGCAGGTGCCACAGCCGCAGGGCGGGAGGGTAAAGATAGAGGCGTTCAGCGCCGCGACGCCGCGCTCG
+
D@DG>GGGIII@HJH,JKJK1JK7GKKJKJJIJJHJG$HKJEKCKACE4E?6A?;E$G$EDEA;AEEEECDEEDEEE:CEEEE$EEEEEED@?ECCDA$C
@header67
ATCGTCTGTCCCTCGGTCGAATAGAGATACTTCAGATAGGCCTCAGCCACTGGGCGCGTTCCCTTCTCATCAACCACTTTATCCGCTACGGAAACCGTCG
+
@ADEEGGGI$BAIKKKKKKHKKJBJKIJKJJAKFECE$@J$CKEBF;9EGCDC$EGE$CEE4EEC=EE=$D=ACEDKEEEDG$E$EEEE)DC;C$DDE?E
@header68
GTTTTAAGTAGTGAGAAATAACGACCATTATGAATACTCAGCCGACCTATTTTTAACGGCTTACAAGCTTTGTTTAGAAAAAATAGGTGGTATGATTCAG
+
A>DGEGGGIIIIIFAKHE$KJJKKKKJKGF?JGJGJIBHF9DCFEDEGEDC$ICKG?EEDFE$@CDEGEDCEEEA?$EED$CDFEDEK)DCFAC?EE$ED
@header69
ATGACGCGAAAAGAGAACCGGTTTCCCTCAGCGGGTGCGCCGGGCCGCTTTTTTTCAGCTCTGGCGCGCCGACGCTGCCACAGCGGCCGGTTTTTCGCTG
+
DDAEGG@GIIIIIKIKKIKKKJKKKJKHHKH:KJGJAGGJCBEI8JFIAED?(AJFEF=<EE=EAEBC3E?CGE)$DEEE?CE@EE$CE?DDEE;$BCCC
@header70
GCGATCCCAGAACGCGGTATCAGCCCTAGCAACTTCATTATCACATACAAACTCGGACATGCACCCGCGATGATTCTAGCATACTATAGCATATACAAAA
+
>AD@EEGBDIIEI$KHFDKKJFHDKKKKJIKKKJKK*F<BDHEKG$AI@<CFCFIBEEA<:>FIFEGG*$:CEDABED4EEEDECC=E$C$:EE*DE$DE
@header71
CCGCGCCAGGCGCTGGATTGCCTGGTAGCAGGCTGCGAAGCGATCACCCTTCCGTTAGATGTAGCGCAACAAACGCTCGGCACGCCTGTGGTAGAGTCAG
+
ADDGGGEGIII@DIHKJJIKKKJA$KHH9IGHBKDJHFIKKGK9KCJEJAAEJIGJG@CHEEBEEEE6E?$EE$FECE6?$DE$CEE?$A:EECCDF$EE
@header72
CGCCACCATCAGTATGCTGGCGCGGGAGATGATCTGGCTGCACTTGTTTTCGGTATAGGTCCGGCTCACTTACTGCTCGTATTGTACCCGCTTGCAGATC
+
DADGE;GGIIIIIIHIKFBHHHHKFBKIBKKKHJHJJ1@HKIDG9EKJG,<JCEFEEEKEEEEFD$E<$EE$D$EEEEDAEE@$3$EEEEC)C$$E$D$$
@header73
ACCATGATAATTGTGACCACTGATCCCTCATTACCAGACGCGACTCACATGCGGCTACTCAAGACCAAAACTCAACAGGGACCCCCCTCGCACTCAGACA
+
D=@EGEGGIIIIHJJKKBG=KHIDKKIEJKKEKKFIKCKJ<EHE$CEHCFG$$@=K;E<ECFIAECEEEEDEC?6CCE3E@EE@9E?@DC$E@$4$A$EE
@header74
TGGAGAACTTAAGTTTTACAAGACTTCTTTTAATCGTTTTTTCTAAATCTTTATCCAGAATCTTATTATTCCTATCATATTAATTAATCAAAAGCTATCA
+
AAA9GGGE@EIII>BKIKKJ@@KA9KAK$DKEHAE:KKEK@KKKKKICIEIIEEKEC8DCB?EECEE@E3?$G4FE'E?EC6E$EEE=E;D;C;EE$EEE
@header75
TACCGAGGAATCTCATCGCTTAAGTGTCCATTAAAACGAACATAACGCAGACAGGAGGCCAAAATCCACAGAGAAAGGCCAATAATAAAACTCTATACCA
+
<DDGGEGGGIIIEKJKKKI=KJIJKJ*KJHKJCK@I=>KEJJ?KEFKCCCB?IEEECEEG4ED@EEEEEEGDE9D;ECDFEE=EEECEE.EEEBEBEE$E
@header76
TCTACCAATTGGTTCAATAAGAGTGATGTGGTGAGGGTGGCGAAGTCACAGGATGATATCCTAGGTACGTATAGACGTAGTGCCGGGTTCATGAGATCCC
+
A99GGGGGIIIII;FFJJKKKE:JJHJJKCKCCK=JJKEGGCECCEEIKADGCED$K$EF=B$C<;<E9DAEEEEE:CE$ECEF$A$$ADEDEEEE$$E:
@header77
CACTTAAGCCCATAAGTAAATAGGTTTTAACTTACAAAGGTTTATTGCTTATCACTAGAACCCTCAATATTAGTCAAGGTCTAACTCGGTCGTATTTGTC
+
DDD$EGEGIIIG-KHKKKKK2KBHJK=;2F?KKKKAG*HK$FA$:EFJCDEBCEEGEEIEF$CE$@EDACCAEEBEIEEACCEE:;DEECAECEBCE6E6
@header78
GGCGTCTCGCAGACCGCTCCGCAACCAGGCGCTGGCGGGTGAACAGTTACGGCTGCGAGCGAGCTCTCTCAGAACACTGTGTGTTCCGCCTAGGCAGAAC
+
A=D,GCGGGGIEBJKKFGKKIKKJKGIKIKIJKGJKHJCJK$J9FGIHIGE?EEGE$BEE='@;CIFEE:EE<EEE;ED$CA?$$$E$B;DD?EEEEEDC
@header79
GGCATGCTCCGACTCCACCGCTCAAACACCCCGTTCCGGACGGGCGTGGCTCTCTTCCATTTTGGCCGGGGCAGCAATCGGATCTCATCGATAGCCAGGC
+
AADGGCCEIIGEIKKKKFKGKIKKKKJKK>EKFKJA;JFIIIKEEFDKHK<ECGEBE@=DBCCEC$EDE<:DE$E@EA?C?CFE?EEEE$C1CEEEEC=D
@header80
AGCGCTATAACAGTCAAGCATAGGTTGACTGCATACAGACTTTTTTAGTCCGTCTCTCGTTTTGGGCTTATTATATCCTTACATTCGTTATCTTCACGAA
+
A;<GGGGAIE-IIBDHA;KJJ=KKK$JKKJKKJKGCHKD41DIFEJJEKIJCIEAEEEEDCEC$EE@*ED:EEEA:E:EEGE4E@CEE1CCDFEDDDEE1
@header81
GTAGCGGCGACATTTCACGCATCGTAAAAAAAGCTCTGCGCACTCCCTGTATTGACTTTGGCTCTTATTCTATTTCAACATGTATTCAGAGTGAGATACA
+
,AAGGGGEIIIGGKCJKFKHJHHKFGEH;KI;EK$KCG$$$JCDEEJEEIF<669BCBEC68DBFD@;EA;E5D@EE63CEED$FEABEEE$$:A$ED$D
@header82
GTAAATCCAGTTAAGTACGCTCAGGTACATTGTCTTAGTAGGACTGAATGTTCACTATGAGAAGTTTACCTCAAAAGAATATTATACGACAGACAGTATC
+
AA=GGGGGIIGECK=HIGKCKJJJHJKAHKKJC$G$IEICKKE1HED;EB?BFEE0BE=EC8CD;EEE$:EF$A$EECEAE3ECEBC$EEE;E$EEE<DE
@header83
TCATAATCATATAGAATTTAAATATTCAGTTTGATTAAGCATCGTTTCTCATTAATATAATATCTAACTTTACTGAACATAGACTATGCTAACTAAAATC
+
D@DGGGGGEIIIIKKHJKIJKKJ,IJHKAJAKJJFFED>EJKKGGHK8FCEEJAECE$6EE?E=EEE:<EEGEDEB<ECEE$CEA$6$)?EECCE@ABCC
@header84
GCGTGCGGGACGGGGGGCGCCGCAAGGACGGTGCGGGAGCCGGCATCTCTGCATTTGCCCACGAGCCTGAGCCGGTCGCCGTCCCGTAGCCGCCCAGCAT
+
AADEGGGGIHIIIJKKHK=;GFBHJBHJIJJKKI?GEGBDJ>CFE$DHHDF$EIC:$EEDD?CAEDEJFEAEGECDEEAC6$CEFEE$CDCEEE:CAEC?
@header85
CTCCTCAGTGACGTCCTCAATCGAACAAAACCCGAGGCTGCATGCGACATGCATCCACGAATAATGCCGAGCGGTTCGTCCATCATTCCGAGATCGCGTC
+
DADGGEGGIIIIIKJJKEIJJKKHJKEJEICKJKBIDKE$HKGEF*KCACEF0E$EE@3EE@EC<EECE?C<<$EE*EFAFE$$A$EEAED$E6C$E@CC
@header86
GCTCCGATGGATAGCGTCAGATCGACATCAAATAAAGGCTTGGTGAGTGTTGGGCGGGGATCGACTGACTAATGCACACTTAATCTCAGGCGACTGATTT
+
8ACGEGGGIII1IKKKEIKEEIJ$KGKKKG$KJIJK?HJGEGFKA=GDECCEFJEE@EE'FEGD<EEA;AEEEBE$C?CEEEDBE;F$EE5E?$=CEEEE
@header87
AATTACCTCATCACCAGTCGCCATTCCCCCCCTTTTGCTTATTTTTTATCGCTGAACACGCAAGACACAATCAACTCCTTTGTCTCACGCCTAATTATTC
+
@AAGEGGGGIIIGHCJKFJJIJKG(EJBKK*KBFJEJAKK$EHDGIIEKAICEGEE$$EEEEEE=D>EE1EEDDF:@EE=EDDEB)CA9='E$EE?AE$E
@header88
CCTCGGTACATTATCCCAATGTTGTGGTGTCAATGTTAGTTCTCACTATCTCCCAGACTACCTGCGATACTAGACATTCATTACTTTCTTAGGGAACAGA
+
AADCGGAEICGIEKJCCHKEJEHKJJB+HKIJ@8KKHKCCKGIA>CCBE<C<BE0EC?EEFAC$CAGE8?$9EECE$E1EEDE$@EEEEECEEEE=$E$$
@header89
AACTGGGACCATTAACTATAAGTTTTATCGCAAAACCTGAAATAGATAATTCAACCCAATATTATTTTGGCGTCTGGTTGAAGTTTCCTCAATTGACATA
+
>AAGEGG9IIIIIBJKKKJFH@KJJIH<KEKKH>EJ<IIIECEKDIICGDC4E=E$EJ3B<I1E$CA9FEEC=;CDE;EEE>E$CC$EB:=D)A$8DB@D
@header90
CGGAGGCGCATCGCGCGGCCCAGCGACACCATTTCCGCGTGACTCCCCACGCCGTCCTCGTTTGAAGGATGGGCTATTTACGCAGGACCCCTTCGTCATT
+
D@AEGBEGHGIIIA$IKHIJKCKIH$IGJ+GICIJIIKEK8KE$$EEFFH9EJ0$@1DDEDE$ECE?HEEFEDCEDE$6CE@FEAF$CCDEEA$DEEEE=
@header91
TTTGGCTATGTCCTTAGCCCACTTTTTCAAACCTAAAATAAGACATAACTGCTGCGCAAACGGAAAAGCTGTGCCCTTAGCTCCGTGCCTTCGGTGAGGT
+
AD@G$GEGIIII@GJKIJ5J=KKJKDFEIIIJDJ?CIE?KIHHIJ8EBFEEEBCC7EEBGJEE<CECEFDEE;ED$EEAACE$EBBEEE$EEEA$:FB$E
@header92
TGTGTTGAAGCAGCCAATTTTTTTAACTTACGCCTACGATCTCTAGCACTACTCCTAATCTGTGCTTAATTACACTTAGATCTTTGTTATATTATCGCGA
+
D2AECGE@GIGGI3FFKKK=FJFJCKJIKKJJKJJ<AKAEJEHEEIEDECCEFEAIEECDEF.EEEEEEE:ECEEEED:$EEEE:EDEEE:BE?$C$E;E
@header93
CTCTATGGCAAAATGGTATTCAACCGAAATGCAAAAACGTCATACAGATGAATGTTTCCAGTTTTGCGGTGGTTACGGTTATATGATTGAGTATCCAATC
+
ADDE>EGGIEI@IJKKCKHJDJKFJJ7JJEIKK4>KC=EIDAI$GHKHF@=GE6$CE$F?ACI?C$@E<EACEGDCEC:CEC:AC:E$=D@CE=E=@EEC
@header94
ACCAATGGTTTTTGCGGGTTTATTTCCGATTAATGGAGAACAATTTGACGAACTTGTGGACGCGATCGAAAAACTGAAACTTAACGATGCTGCCCTTGGT
+
>ADGG?GEI*IIIHCIEKDCKFKKKJKJ::EBHAKJCK7KJJFE6GIAEKAC<4CKE'EE8EEDFEA5EC$C<EE@@EDEEE?EEDEDDB?E2$9$EC$B
@header95
ACTTTCTTATGAATAATATTGTTTGTTTTTCTGTAATCTGCTTGAGTAGCTTCGTCACTGCGGGGTAGGATTCCCAGGCGTAGTTGTGGAAAGTGATTTT
+
D@AEGEG9IAIGIKKEKKK=F@KJKJK$:HJ$I8FKEDKDEGG=DECCD6AE=$>$EK$ECEEFEJE)@ECDAEEEBEEE$=?<?C=EC?CEF$EE$CE?
@header96
AATTGCTGGTTTTGCTCTGGAGGGGAGAGCTCGATGGATCACAGCAAGTTCATTTACCCAAAATGAAGCCACGACTCTCCACCACTGGACACCCTAGCAA
+
ADAGGGCG@IIIIDKKKHKJKJ;HKJGHFHKHKBGJJHGJKKIG(EE$HEDD(EGI>8BCD.EC@@1EEEEEDCBEEEEEB66CEE@E$DADE$EEA$E$
@header97
TCCTTAACATCTCGCCGAAGATGAAATTTCCTACTATTATTCATTACTCCAAGAGGAATTAACAGAGTTCGATTGTGGAGAATTATGCAAACCGGACAAC
+
ADDC$FGGI3IBI@HCKIJKJKIJJHJDKGCAFKEEEK<CKJDHJEIFKCCC4G$E9EEFHEK?EAE8,EBECEEC=CE5ECEE=E@A=E<6E:BECEEC
@header98
GGATGCTCATCCAGAATATCCAGCAGCCATCCGCAGCCCAGGTCCGTGGGAATGGCCTCCGTTTCGGCCAGCAGGTCCGCGAGGCGCCCGGGAGGAAGAT
+
D@DEE$FEIIIIIJFGHJAFIJJEEJKJKKKJKHK:GEEJIKEGEGIF)JHCCCEEFE<ECHD@CCCEEEECE$EFEEEEED<GEEDEBEDEEEE$A=EF
@header99
CGCAGGGCGACGAGGCCGAGTGTTTAGGAAGAAGCGCTCTGAGGGCAACGCGCTCCACCTTTGCCCGAATTCCAGTTAGGAACCAAAGCAAGACGGCTGG
+
A>DGGGGGIIIGIKFKH*HKKJJIBFKIIJJJJJ;8EKIKH6CEHEE)EEGB@DECEEE9BDEJ.E$CEECCEEECEADCEBE:ECDC1@DCEACE<C=$
@header100
ACTGCCAAAAAGATCCAAACAGTCATCGTAGATTTGATAGGAAGAGCCTAACCCTTGACCAAACCTTCCTAGAGCGTCGGATACGGTTCTAGAAGCAGGA
+
D@DGGEGGIIEEIJJJKKGKKKHJJKKKJKKHKIHHJEDIKEJEJE$H?BE$(JEEECCD<BE4EBEEEE@E?64$E:EECCECCC$6ECEEEC$DED$C
